# Supplementary material for: Comprehensive analysis of competitive endogenous RNA associated with immune infiltration in lung adenocarcinoma
Source: Sci Rep. 2021 May 26;11:11056. doi: 10.1038/s41598-021-90755-w (PMC8155208; doi:10.1038/s41598-021-90755-w)
Supplement: Supplementary file 1 — Supplementary Information. [file 41598_2021_90755_MOESM1_ESM.xlsx]

## Sheet: uni.Cox
Univariate Cox hazards regression analysis of the ceRNA network genes
Genes	HR	HR.95L	HR.95H	pvalue
DBF4	1.224	1.01956	1.46942	0.0301797
E2F2	1.14974	1.01173	1.30657	0.032455
NFIX	0.878794	0.779934	0.990185	0.0338422
CPS1	1.05296	1.0139	1.09353	0.00745904
DEPDC1	1.22295	1.10449	1.35413	0.00010808
FAM136A	1.35469	1.02947	1.78265	0.0302115
ADRB1	0.926479	0.86555	0.991697	0.0277936
COL4A4	0.884016	0.804	0.971995	0.0108729
PTHLH	1.09421	1.01659	1.17776	0.0164749
CDC7	1.18471	1.02487	1.36948	0.0218948
FKBP3	1.38095	1.11664	1.70782	0.00290314
MYBL2	1.14906	1.0524	1.2546	0.00194057
CCNE1	1.18373	1.06899	1.31078	0.00118456
GPI	1.57912	1.27749	1.95196	2.3955e-05
STX1A	1.12224	1.0022	1.25665	0.0457085
COL1A1	1.12454	1.02333	1.23575	0.0147135
FAM184A	0.838085	0.760691	0.923354	0.000352874
COL7A1	1.12255	1.03978	1.21191	0.00309561
RALGPS2	1.19679	1.00245	1.42881	0.046924
EGLN3	1.14844	1.05797	1.24664	0.000946042
LOXL2	1.26708	1.13764	1.41126	1.66794e-05
PTGFRN	1.32763	1.09575	1.60859	0.00380949
TTYH3	1.20028	1.00553	1.43275	0.0432783
CEP55	1.24641	1.11172	1.39741	0.000159901
IL22RA1	1.15449	1.06557	1.25083	0.000442975
PLK4	1.28185	1.11447	1.47437	0.000505249
CCNA2	1.28549	1.1463	1.44159	1.7455e-05
CCT6A	1.48373	1.23813	1.77805	1.92466e-05
SPOCK1	1.13378	1.05977	1.21295	0.000266876
SLC16A1	1.20339	1.09989	1.31664	5.46578e-05
RACGAP1	1.27786	1.10628	1.47604	0.000858931
E2F7	1.26534	1.14222	1.40173	6.60982e-06
GPR37	1.14755	1.06007	1.24225	0.000668836
ESCO2	1.22762	1.08394	1.39035	0.00124171
SCAI	0.752842	0.592534	0.956519	0.0201341
UBE2C	1.17536	1.07112	1.28975	0.000649905
LMNB2	1.36592	1.14706	1.62655	0.000465567
RCC2	1.35578	1.05791	1.73753	0.0161867
CCDC137	1.51366	1.16356	1.96909	0.00201016
SMOC1	1.05909	1.00471	1.11641	0.0327954
COL5A2	1.1584	1.03814	1.29259	0.00855436
SNHG3	0.832992	0.709255	0.978316	0.0259365
hsa-let-7c-5p	0.853858	0.743879	0.980096	0.0247209
hsa-miR-148a-3p	0.753489	0.645165	0.880002	0.000351289
hsa-miR-29b-3p	0.856978	0.738588	0.994345	0.0418783
